# Supplementary material for: Silylated-Acetylated Cyclodextrins as Chiral Sensors for the Enantiodiscrimination of Fluorinated Anesthetics
Source: Molecules. 2023 Mar 20;28(6):2804. doi: 10.3390/molecules28062804 (PMC10058779; doi:10.3390/molecules28062804)
Supplement: Supplementary file 1 [file molecules-28-02804-s001.zip]

Archive with 1 entries (1 files):
- molecules-2286388-supplementary.pdf
